# Supplementary material for: Extent and Distribution of Parenchymal Abnormalities in Baseline CT-Scans Do Not Predict Awake Prone Positioning Response in COVID-19 Related ARDS
Source: Diagnostics (Basel). 2022 Jul 30;12(8):1848. doi: 10.3390/diagnostics12081848 (PMC9406535; doi:10.3390/diagnostics12081848)
Supplement: Supplementary file 1 [file diagnostics-12-01848-s001.zip]

Archive with 1 entries (1 files):
- diagnostics-1822351-supplementary.pdf
